# Supplementary material for: Availability and Use of HIV Monitoring and Early Infant Diagnosis Technologies in WHO Member States in 2011–2013: Analysis of Annual Surveys at the Facility Level
Source: PLoS Med. 2016 Aug 23;13(8):e1002088. doi: 10.1371/journal.pmed.1002088 (PMC4995037; doi:10.1371/journal.pmed.1002088)
Supplement: S1 Data — (XLSX) [file pmed.1002088.s001.xlsx]

## Sheet: HIV diagnostic survey data
Country	WHO division	Region	Year	Patients on ART (WHO survey data)	PLHIV (UNAIDS data)	BD FACSCalibur Number of machines	BD FACSCalibur Number of lab	BD FACSCalibur Number not in use	BD FACSCalibur Main reason for non utilization	BD FACSCalibur Number with maintenance contractual	BD FACSCalibur Number of equipment serviced in 2013	EPICS® XL™ Number of machines2	EPICS® XL™ Number of labs	EPICS® XL™ Number not in use3	EPICS® XL™ Main reason for non utilization	EPICS® XL™ Number with maintenance contractual4	EPICS® XL™ Number of equipment serviced in 20135	CyFlow Counter Number of machines8	CyFlow Counter Number of lab9	CyFlow CounterNumber not in use10	CyFlow CounterMain reason for non utilization11	CyFlow CounterNumber with maintenance contractual12	CyFlow Counter Number of equipment in serviced in 2013	BD FACSCount Number of machines15	BD FACSCount Number of lab16	BD FACSCountNumber not in use17	BD FACSCountMain reason for non utilization18	BD FACSCountNumber with maintenance contractual19	BD FACSCount Number of equipment in serviced in 201320	Millipore Guava Number of machines23	Millipore Guava Number of lab24	Millipore Guava Number not in use25	Millipore Guava Main reason for non utilization26	Millipore Guava Number with maintenance contractual27	Millipore Guava Number of equipment in serviced in 201328	Apogee Auto40 Number of machines31	Apogee Auto40 Number of lab32	Apogee Auto40 Number not in use33	Apogee Auto40 Main reason for non utilization34	Apogee Auto40 Number with maintenance contractual35	Apogee Auto40 Number of equipment in serviced in 201336	Cytomics FC 500™ Series Number of machines39	Cytomics FC 500™ SeriesNumber of lab40	Cytomics FC 500™ Series Number not in use41	Cytomics FC 500™ Series Main reason for non utilization42	Cytomics FC 500™ Series Number with maintenance contractual43	Cytomics FC 500™ Series Number of equipment in serviced in 201344	Alere Pima Analyzer Number of machines47	Alere Pima Analyzer Number of lab48
Afghanistan	emro	South and South-East Asia	2013	202	4500
Algeria	afro	Middle East and North Africa	2013	4516	25000
Angola	afro	Sub-Saharan Africa	2013		250000
Anguilla	amro	Caribbean	2013		10
Antigua and Barbuda	amro	Caribbean	2013
Saudi Arabia	emro	Middle East and North Africa	2013
Argentina	amro	Central and South America	2013		110000	16	16			16	16
Bahamas	amro	Central and South America	2013		7700							1	1			1	1																									1	1			1	1
Bahrain	emro	Middle East and North Africa	2013	63	400							1				1
Bangladesh	searo	South and South-East Asia	2013	1093	9500	1	1																	1	1
Barbados	amro	Caribbean	2013		1700	1						1																														1
Belize	amro	Central and South America	2013		3300
Benin	afro	Sub-Saharan Africa	2013	24810	74000													40	39					10																								5	4
Belarus	euro	Eastern Europe and Central Asia	2013	5180	25000
Bolivia	amro	Central and South America	2013		15000
Botswana	afro	Sub-Saharan Africa	2013	204454	320000	21	17	21		21	21	3	3	3	malfunction	3	3							16	16			16	16
Bhutan	searo	South and South-East Asia	2013	151	1000																			3																								3
Brazil	amro	Central and South America	2013		730000	90
British Virgin Islands	amro	Central and South America	2013
Bulgaria	euro	Eastern Europe and Central Asia	2013	653	2000																			2	2			2	2
Burkina Faso	afro	Sub-Saharan Africa	2013	38092	110000	72												18	18					41						2	2	2	1 lack of reagents; 1 breakdown			1	1											5	5
Burundi	afro	Sub-Saharan Africa	2013	32804	83000
Cambodia	wpro	South and South-East Asia	2013	52320	75000	2	1	2	lack of reagents															9	8			9	9																			10	10
Cameroon	afro	Sub-Saharan Africa	2013	137099	600000	4	4											25	24	4				60	60	13				7	6	1				1	1	1										84	84
Cape Verde	afro	Sub-Saharan Africa	2013	999	1500																			2	2			2	2
Chile	amro	Central and South America	2013		38000
China	wpro	East Asia	2013	227489	437000	211		10	new installed			46		4	new installed			22		1	new installed			188		5	new installed																					7
Colombia	amro	Central and South America	2013		140000
Comores	afro	Sub-Saharan Africa	2013
Congo	afro	Sub-Saharan Africa	2013	19553	69000													6	6	1	Surplus	6	6	12	12	6	lack of reagents	6	6																			8	8
Costa Rica	amro	Central and South America	2013		7600
Côte d'Ivoire	afro	Sub-Saharan Africa	2013	125149	370000	9	9																	86	86					33	33																	162	162
Cuba	amro	Caribbean	2013		16000
Djibouti	emro	Middle East and North Africa	2013		6200
Dominica	amro	Central and South America	2013
Egypt	emro	Middle East and North Africa	2013	1171	7400
El Salvador	amro	Central and South America	2013		21000
Ecuador	amro	Central and South America	2013		37000
Eritrea	afro	Sub-Saharan Africa	2013	7001	18000	1	1	1	maintenance & reagent problem	1	1													21	17			21	21
Ethiopia	afro	Sub-Saharan Africa	2013	317473	790000	15	15			15	3													200	200			200	50	1	1																	65	65
Gabon	afro	Sub-Saharan Africa	2013	20687	41000					1	1													24				10																				7
Gambia	afro	Sub-Saharan Africa	2013	4094	13000							1												10
Georgia	euro	Eastern Europe and Central Asia	2013	2092	6400	1	1			1	1							4	4			4	4
Ghana	afro	Sub-Saharan Africa	2013	75762	220000	11	11
Grenada	amro	Caribbean	2013		300
Guatemala	amro	Central and South America	2013		53000																			7	5	2	breakdown
Guinea	afro	Sub-Saharan Africa	2013	31183	130000																			11	10	6	lack of reagents; breakdown	2	2	5																		11	11
Guinea Bissau	afro	Sub-Saharan Africa	2013		41000
Guinée équatoriale	afro	Sub-Saharan Africa	2013
Guyana	amro	Central and South America	2013		7700																			7	3	4	not installed; awaiting maintenance	7	6																			3
Haiti	amro	Central and South America	2013		140000
Honduras	amro	Central and South America	2013		24000						100																																					4	3
India	searo	South and South-East Asia	2013	747452	2100000	28	28			28	28	2	2	2	lack of reagents	2		67	67			67	67	159	159			159	159																			20	20
Indonesia	searo	South and South-East Asia	2013		640000
Iran	emro	Middle East and North Africa	2013	4470	70000													37	37	2	importing issue	23	5
Iraq	emro	Middle East and North Africa	2013	17
Jordan	emro	Middle East and North Africa	2013
Kenya	afro	Sub-Saharan Africa	2013	650068	1600000	36	36			36	36							75	75			75	75	101	101			101	101	1	1			1	1
Kuwait	emro	Middle East and North Africa	2013	241	300
Kyrgyzstan	euro	Eastern Europe and Central Asia	2013	1074	8000													3	3			3	3																			2	1	1	N/A premises
Laos	wpro	South and South-East Asia	2013	2787	5800													5	5	1		5	5
Lebanon	emro	Middle East and North Africa	2013	665	1700
Lesotho	afro	Sub-Saharan Africa	2013	96392	360000
Liberia	afro	Sub-Saharan Africa	2013		30000
Madagascar	afro	Sub-Saharan Africa	2013	519	54000																			2	5	3	awaiting maintenance																					29	30
Malaysia	wpro	South and South-East Asia	2013	17369	86000	8	6	1		6	5							0						1	1																							2
Malawi	afro	Sub-Saharan Africa	2013	466684	1000000							2	2			2	2	38	38			46	46
Maldives	searo		2013		100
Mali	afro	Sub-Saharan Africa	2013	28729	97000													6	6	5	malfunction	1		61	61	31	not installed; breakdown	61
Morocco	emro	Middle East and North Africa	2013	6282	31000	1																		3	3			3
Mauritania	afro	Middle East and North Africa	2013	1814	13000
Mauritius	afro	Sub-Saharan Africa	2013		9600
Mexico	amro	Central and South America	2013		180000	3	3			1	1	1	1			1	1																			1	1			1	1							3	3
Moldova	euro	Eastern Europe and Central Asia	2013	2493	15000																			3	3					1	1	1	old			1	1
Mozambique	afro	Sub-Saharan Africa	2013		1600000
Myanmar	searo	South and South-East Asia	2013	66601	190000													27	20			7	7	4	4	4	breakdown
Namibia	afro	Sub-Saharan Africa	2013	126155	250000							7	7			7	7																									4	2			4	4
Nepal	searo	South and South-East Asia	2013	8785	39000	1	1											5	5					12	12
Nicaragua	amro	Central and South America	2013
Niger	afro	Sub-Saharan Africa	2013	9417	41000							22	16	4	lack of reagents		7							16	15	6	maintenance issue		16																			22	22
Nigeria	afro	Sub-Saharan Africa	2013	499314	3200000	4	4											464	464	9		222		128	128			128
Oman	emro	Middle East and North Africa	2013	821	1600													6	6			6	6
Pakistan	emro	South and South-East Asia	2013		68000
Palestine	emro	Middle East and North Africa	2013
Panama	amro	Central and South America	2013		16000
Papua New Guinea	wpro	Oceania	2013		32000													1						13																								27
Papouasie	wpro	Oceania	2013	13774
Paraguay	amro	Central and South America	2013		16000	2	2			2	2													3	2	1	breakdown	2	2																			2	2
Peru	amro	Central and South America	2013		65000
Philippines	wpro	Oceania	2013	5543	29000													9	7			7	7	2	1			1	1
Qatar	emro	Middle East and North Africa	2013
Democratic Republic of Congo	afro	Sub-Saharan Africa	2013	81473	440000	3		2	breakdown									1	1	1	lack of reagents			67	50	17	not installed									1	1	1	lack of reagents									229	143
Central African Republic	afro	Sub-Saharan Africa	2013	13432	120000													5	1	4	breakdown (2), not installed (2), lack of reagents		1	12	12	6	lack of reagents; breakdown		5																			20
Dominican Republic	amro	Caribbean	2013		46000
Romania	euro	Western and Central Europe	2013		16000
RSA	afro	Sub-Saharan Africa	2013	2369154	6300000							28	28			28	28																									64	64			64	64
Rwanda	afro	Sub-Saharan Africa	2013	129568	200000
Saint Lucia	amro	Caribbean	2013		1000
Saint Vincents & Grenadines	amro	Caribbean	2013		1000																			2	1	1	absence of service contract
Samoa	wpro	Oceania	2013	9																																												1	1
São Tomé and Príncipe	afro	Sub-Saharan Africa	2013		2300
Senegal	afro	Sub-Saharan Africa	2013	13716	39000	2	2			2		39	30	9	breakdown	30		6	5	1	breakdown	5	6	20	18	2	back up	19	7							4	4
Seychelles	afro	Sub-Saharan Africa	2013		400
Sierra Leone	afro	Sub-Saharan Africa	2013		57000
Somalia	emro	Middle East and North Africa	2013	1627	32000													7	7	1	malfunction		6
Northern Sudan	emro	Middle East and North Africa	2013		49000
Southern Sudan	emro	Middle East and North Africa	2013		150000
Sri Lanka	searo	South and South-East Asia	2013	514	2900																			1	1
Suriname	amro	Central and South America	2013		3200
Swaziland	afro	Sub-Saharan Africa	2013	92240	200000
Syria	emro	Middle East and North Africa	2013	152														2	2				2
Tajikistan	euro	Eastern European and Central Asia	2013	1362	14000																			6	5
Tanzania	afro	Sub-Saharan Africa	2013	512555	1400000	40	40				12							8	8					210	210					6	6																	450	450
Chad	afro	Sub-Saharan Africa	2013	42211	210000	1	1											6	6	1	spare instrument	6	1	16												10	10	2	breakdown	10								15	15
Thailand	searo	South and South-East Asia	2013	238047	440000	50	50					40	40					5	5					30	30					1	1																	2	2
Timor Leste	searo	South and South-East Asia	2013	141	300																			1	1			1																				4	4
Togo	afro	Sub-Saharan Africa	2013		110000	1	1			1	1							12	12	2	breakdown	11	11	12	12			12	12							2	2			1	1							11	11
Trinidad and Tobago	amro	Caribbean	2013		14000
Uganda	afro	Sub-Saharan Africa	2013	588039	1600000	21	21											46	46					97	97					5	5	5	back up															300	280
Ukraine	euro	Eastern Europe and Central Asia	2013	53163	210000	6	5					11	11																													12	11
United Arab Emirates	emro	Middle East and North Africa	2013
Uruguay	amro	Central and South America	2013		14000
Venezuela	amro	Central and South America	2013		100000
Vietnam	wpro	South and South-East Asia	2013	82071	250000	74	74	23	lack of reagents	19	14	4	4				2							26	25	2	lack of reagents		1	31	30	2			11	2	2	2	lack of reagents									13	13
Yemen	emro	Middle East and North Africa	2013	901	6000													6	6	1	awaiting maintenance		5
Zambia	afro	Sub-Saharan Africa	2013	620390	1100000	15	15																	174	174					32	32
Zimbabwe	afro	Sub-Saharan Africa	2013	615250	1400000	13	13			4	9							56	56					45	45			37	8																			350	350
Afghanistan	emro	South and South-East Asia	2012	143	4200
Algeria	afro	Middle East and North Africa	2012		24000
Angola	afro	Sub-Saharan Africa	2012		240000
Anguilla	amro	Caribbean	2012	7	10
Antigua and Barbuda	amro	Caribbean	2012
Saudi Arabia	emro	Middle East and North Africa	2012
Argentina	amro	Central and South America	2012	56300	110000	16	16			16	16
Bangladesh	searo	South and South-East Asia	2012		8800
Barbados	amro	Caribbean	2012	1008	1700							2	1
Belize	amro	Central and South America	2012	1263	3200																			4	4			4	4
Benin	afro	Sub-Saharan Africa	2012	26134	73000
Belarus	euro	Eastern Europe and Central Asia	2012	4120	24000
Bolivia	amro	Central and South America	2012	2364	16000																			3	3			3	3
Botswana	afro	Sub-Saharan Africa	2012	204301	320000	22	17	3	obsolete awaiting upgrade	22	2	3	3	3	obsolete awaiting upgrade									16	16	1	staff shortage	16	16
Bhutan	searo	South and South-East Asia	2012	113	1000																			3	3	2	breakdown																					2	2
Brazil	amro	Central and South America	2012		710000	90	90			90	90
British Virgin Islands	amro	Central and South America	2012	21
Burkina Faso	afro	Sub-Saharan Africa	2012	38790	110000	3	3	1	breakdown									18	18					41	41					2	2	2	1 lack of reagents; 1 breakdown			1	1											5	5
Burundi	afro	Sub-Saharan Africa	2012	29122	86000													6	6					12	12																							36
Cambodia	wpro	South and South-East Asia	2012	50477	76000	2	1	1	used only for research															8	8			9	9
Cameroon	afro	Sub-Saharan Africa	2012	122783	610000
Cape Verde	afro	Sub-Saharan Africa	2012	930	1500																			2	2				2
Chile	amro	Central and South America	2012		37000
China	wpro	East Asia	2012	170655	386000	168	168	2	malfunction or new installed			45	45	1	malfunction			18	18					183	183	4	malfunction; new installed
Colombia	amro	Central and South America	2012		140000
Comores	afro	Sub-Saharan Africa	2012		30
Congo	afro	Sub-Saharan Africa	2012	17234	71000
Costa Rica	amro	Central and South America	2012	3692	7500	1	1			1	1													1	1			1	1
Côte d'Ivoire	afro	Sub-Saharan Africa	2012	110369	380000	10	10	1	lack of reagents	6	6													83	79	7	lack of reagents; breakdown	61	61	32	32	4	lack of reagents; breakdown	27	27													97	97
Cuba	amro	Caribbean	2012	8029	14000	1	1											6	6
Djibouti	emro	Middle East and North Africa	2012	1560	6800																			5	5	2	breakdown
Dominica	amro	Central and South America	2012	47																				1	1
Egypt	emro	Middle East and North Africa	2012		6800	2	2
El Salvador	amro	Central and South America	2012	8101	21000							1	1			1	1							1	1			1	1
Ecuador	amro	Central and South America	2012	9720	37000
Eritrea	afro	Sub-Saharan Africa	2012	8212	18000	1	1																	21	16
Ethiopia	afro	Sub-Saharan Africa	2012	288137	820000	15	15	2	maintenance	15														185	185	30	awaiting maintenance	185
Gabon	afro	Sub-Saharan Africa	2012	10198	41000	1	1			1	1													12	12			11																				5	5
Gambia	afro	Sub-Saharan Africa	2012	4576	13000																			7	7			7	7
Ghana	afro	Sub-Saharan Africa	2012	69870	230000	11	11			11	11													205	205			205	205
Grenada	amro	Caribbean	2012	91	300																			2	1			1	2
Guatemala	amro	Central and South America	2012	10862	52000																			7	5			4	4
Guinea	afro	Sub-Saharan Africa	2012	2656	120000													2	2	2	lack of reagents			11	11	3	breakdown			5	5	5	lack of reagents															10	10
Guinea Bissau	afro	Sub-Saharan Africa	2012	4951	41000													5	5			1	1	2	2			2	2
Guinée équatoriale	afro	Sub-Saharan Africa	2012
Guyana	amro	Central and South America	2012	3536	7500																			6	3	3	breakdown	6	6																			3
Haiti	amro	Central and South America	2012	45361	140000
Honduras	amro	Central and South America	2012	8974	25000																																											2	2
India	searo	South and South-East Asia	2012		2100000
Indonesia	searo	South and South-East Asia	2012	31002	590000	13	13			13		1	1			1		3	3			3		41	41			41																				115
Iran	emro	Middle East and North Africa	2012	3558	68000													36	36			36	23
Jordan	emro	Middle East and North Africa	2012	101
Kenya	afro	Sub-Saharan Africa	2012	604027	1600000	24	24				24							47	47				47	96	96				96	1	1	1	lack of reagents
Kuwait	emro	Middle East and North Africa	2012	203	300							1	1			1	1
Laos	wpro	South and South-East Asia	2012	2375	5700													5	5			5	5
Lebanon	emro	Middle East and North Africa	2012	540	1700	10	10
Lesotho	afro	Sub-Saharan Africa	2012	121741	360000
Liberia	afro	Sub-Saharan Africa	2012	5478	32000	1	1			1								6	6	6	malfunction			5	5																							23	23
Madagascar	afro	Sub-Saharan Africa	2012		57000
Malaysia	wpro	South and South-East Asia	2012	8077	84000	8	6	1	not installed	6	5							0						1	1																							2
Malawi	afro	Sub-Saharan Africa	2012	400179	1000000	2	2			2	2	5	4			5	5	41	38			40	40	33	35			35	35																			21	21
Maldives	searo		2012		100
Mali	afro	Sub-Saharan Africa	2012	28751	100000													6	6	2	malfunction			37	37	5	breakdown	6
Morocco	emro	Middle East and North Africa	2012	5301	29000	4	3			4	4													3	3			3
Mauritania	afro	Middle East and North Africa	2012	2100	13000																			1	1
Mauritius	afro	Sub-Saharan Africa	2012		10000
Mexico	amro	Central and South America	2012	49383	170000	19	19
Moldova	euro	Eastern Europe and Central Asia	2012	2075	14000																			3	3	1																1	1
Mozambique	afro	Sub-Saharan Africa	2012		1500000
Myanmar	searo	South and South-East Asia	2012	53891	200000													23	21			14	17	4	4	2	breakdown		2
Namibia	afro	Sub-Saharan Africa	2012	116992	240000
Nepal	searo	South and South-East Asia	2012	7719	41000	1	1			1								4	4					1	10			10
Nicaragua	amro	Central and South America	2012	2220	6200																			3	3	1	breakdown	3	2
Niger	afro	Sub-Saharan Africa	2012	11851	43000
Nigeria	afro	Sub-Saharan Africa	2012	491021	3300000													325	325					204	204					40	40																	1
Oman	emro	Middle East and North Africa	2012	733	1600													6	6			6	6
Pakistan	emro	South and South-East Asia	2012		56000
Palestine	emro	Middle East and North Africa	2012
Panama	amro	Central and South America	2012	6084	15000
Papouasie	wpro	Oceania	2012	11797
Paraguay	amro	Central and South America	2012	3759	14000	2	2			2	2													3	2	1	breakdown	2	2																			2	2
Peru	amro	Central and South America	2012	22147	65000	1	1				1													10	10				10
Philippines	wpro	Oceania	2012	3492	24000													8	7			2	7	1	1			1	1
Qatar	emro	Middle East and North Africa	2012
Democratic Republic of Congo	afro	Sub-Saharan Africa	2012	26421	440000	9	4	2	lack of reagents(1); breakdown (1)									2	2	1	lack of reagents			17	13	3	lack of reagents																					66	53
Central African Republic	afro	Sub-Saharan Africa	2012	10026	120000
Dominican Republic	amro	Caribbean	2012	20880	47000	2	1			2	2	1	1			1	1							2	2			2	2	1	1			1	1													1	1
Romania	euro	Western and Central Europe	2012	8270	16000	2	2			2	2													7	7			7	7
RSA	afro	Sub-Saharan Africa	2012		6200000
Rwanda	afro	Sub-Saharan Africa	2012	116000	200000	3	2			3	3													45	45			45	45																			22	22
Saint Lucia	amro	Caribbean	2012		1000
Saint Vincents & Grenadines	amro	Caribbean	2012		1000
São Tomé and Príncipe	afro	Sub-Saharan Africa	2012		2600
Senegal	afro	Sub-Saharan Africa	2012	14499	40000	1	1											6	6			6	6	19	16			19	7	1	1	1	lack of reagents			5	5
Seychelles	afro	Sub-Saharan Africa	2012	226	400
Sierra Leone	afro	Sub-Saharan Africa	2012	8259	57000																			10	7	3	breakdown
Somalia	emro	Middle East and North Africa	2012	1357	32000													7	7
Northern Sudan	emro	Middle East and North Africa	2012	2592	48000													14	14	14	awaiting maintenance
Southern Sudan	emro	Middle East and North Africa	2012	4551	150000													23	22	3	maintenance issue; lack of reagents		23																									5	3
Sri Lanka	searo	South and South-East Asia	2012	412	2500													1	1				1	1	1				2
Suriname	amro	Central and South America	2012	1374	3200																			2	1	1	not installed	1	1	1	1
Swaziland	afro	Sub-Saharan Africa	2012	77023	200000
Syria	emro	Middle East and North Africa	2012	127														2	2				2
Tanzania	afro	Sub-Saharan Africa	2012	432293	1400000
Chad	afro	Sub-Saharan Africa	2012		210000
Thailand	searo	South and South-East Asia	2012	162443	450000	109	105			50	109	30	25			15	30							48	48			40	48	1	1			1	1
Timor Leste	searo	South and South-East Asia	2012	88	300																																											4	2
Togo	afro	Sub-Saharan Africa	2012	30280	120000	1	1			1	1							11	11	2	breakdown	11	11	12	12			12	12							1	1			1	1							11	11
Trinidad and Tobago	amro	Caribbean	2012	0	14000
Uganda	afro	Sub-Saharan Africa	2012	438332	1500000	25	25			25	25	1	1	1	not among harmonized equipment			52	52	10	spare instrument	52	52	72	72			72	72	18	18	8	not among harmonized equipment															270	256
Ukraine	euro	Eastern Europe and Central Asia	2012	40350	220000	6	4					12	12					13	13	12	not installed									1	1	1	lack of reagents
United Arab Emirates	emro	Middle East and North Africa	2012
Uruguay	amro	Central and South America	2012	2254	14000
Venezuela	amro	Central and South America	2012	3600	100000
Vietnam	wpro	South and South-East Asia	2012	72711	250000	4	4			2								30	30			17		25	23			18		3	3	3	lack of reagents															3	3
Yemen	emro	Middle East and North Africa	2012	721	5800
Zambia	afro	Sub-Saharan Africa	2012	481025	1100000	17	16			17		2	2											160	152	5	breakdown			20	20	1	breakdown
Zimbabwe	Afro	Sub-Saharan Africa	2012	525394	1400000	13	13			4	9							56	56			30	26	45	45			12	33	8	8	5	breakdown		8													266	266
Afghanistan	emro	South and South-East Asia	2011	114	3900													1	1																													2	2
Algeria	afro		2011	478	23000
Angola	afro	Sub-Saharan Africa	2011		220000
Anguilla	amro	Caribbean	2011		10
Antigua and Barbuda	amro	Caribbean	2011
Saudi Arabia	emro	Middle East and North Africa	2011	1925	2000																			2	2	1	breakdown
Argentina	amro	Central and South America	2011		110000	16	16			16
Bangladesh	searo	South and South-East Asia	2011	653	8100													1	1
Barbados	amro		2011		1600							2	1			2
Belize	amro	Central and South America	2011		3100
Benin	afro	Sub-Saharan Africa	2011	22638	71000													35	32	11	breakdown			11	10	3	breakdown
Belarus	euro	Eastern Europe and Central Asia	2011	3767	22000
Bolivia	amro	Central and South America	2011		16000																			3	3			3
Botswana	afro	Sub-Saharan Africa	2011	172256	310000	21	17	1	Old awaiting replacement			3	3	3	lack of reagents									16	15	1	breakdown
Bhutan	searo	South and South-East Asia	2011	75	1000
Brazil	amro	Central and South America	2011
Burkina Faso	afro	Sub-Saharan Africa	2011	36248	110000	3	3											14	14	3				41	41	6				2	2	1																3	3
Burundi	afro	Sub-Saharan Africa	2011	26226	90000							1	1					6	6					12	12																							3	3
Cambodia	wpro	South and South-East Asia	2011	47603	78000	3	2	2	lack of reagents	1								4	4	4	lack of reagents			8	8			8
Cameroon	afro	Sub-Saharan Africa	2011	105653	610000	3	3											56	54					64	63					7	7
Cape Verde	afro	Sub-Saharan Africa	2011	1024	1500	2	2			2
Chile	amro	Central and South America	2011		36000
China	wpro	East Asia	2011	126448	352000	159	159					47	47	1	new installed			19	19					181	181	1	New installed
Colombia	amro	Central and South America	2011		130000
Comores	afro	Sub-Saharan Africa	2011	21	30																			1	1	1	not installed; maintenance issue
Congo	afro	Sub-Saharan Africa	2011		73000
Costa Rica	amro	Central and South America	2011		7400
Côte d'Ivoire	afro	Sub-Saharan Africa	2011	89410	400000	9	9	2	breakdown									1	1	1	breakdown			74	74	6	breakdown			33	33
Cuba	amro	Caribbean	2011		13000	1	1											6	6			6
Djibouti	emro	Middle East and North Africa	2011		7400
El Salvador	amro	Central and South America	2011		20000							1	1			1								1	1			1
Ecuador	amro	Central and South America	2011		36000
Eritrea	afro	Sub-Saharan Africa	2011	5645	19000	1	1																	13	11	3	1 breakdown; 2 not installed
Ethiopia	afro	Sub-Saharan Africa	2011	264936	850000	15	15	2	maintenance problem	15														185	185	30	Maintenance issue	185
Gabon	afro	Sub-Saharan Africa	2011		42000
Gambia	afro	Sub-Saharan Africa	2011	1565	13000
Ghana	afro	Sub-Saharan Africa	2011	58297	230000	3	3			3														188	187	1	not installed	187
Grenada	amro	Caribbean	2011		300																			2	1	1	breakdown
Guatemala	amro	Central and South America	2011		51000																			6	5			4
Guinea	afro	Sub-Saharan Africa	2011		120000
Guinée équatoriale	afro	Sub-Saharan Africa	2011
Guyana	amro	Central and South America	2011		7200																			5	3
Honduras	amro	Central and South America	2011		26000																																											1	1
India	searo	South and South-East Asia	2011		2100000
Indonesia	searo	South and South-East Asia	2011	23985	540000	16	16											2	2					35	29	6	not installed																					18	4
Iran	emro	Middle East and North Africa	2011	2752	65000													19	19	23	not installed
Kenya	afro	Sub-Saharan Africa	2011	538938	1500000	25	25			25								40	40					91	91			91
Kuwait	emro		2011	187	300
Lebanon	emro		2011	494	1700																			6	6			6
Lesotho	afro	Sub-Saharan Africa	2011	83642	350000
Liberia	afro	Sub-Saharan Africa	2011		33000
Madagascar	afro	Sub-Saharan Africa	2011	370	60000																			4	4	3	breakdown	4																				31	27
Malaysia	wpro	South and South-East Asia	2011	10358	82000	14	14
Malawi	afro	Sub-Saharan Africa	2011	322066	1100000	3	3			3		4	4			4		41	37	1	breakdown	40		35	33			35
Maldives	searo		2011	3	100													1	1
Mali	afro	Sub-Saharan Africa	2011	29244	100000													6	6	2	malfunction			37	37	5	breakdown
Morocco	emro	Middle East and North Africa	2011	4052	28000	1	1																	3	3			3
Mauritania	afro		2011	1612	13000													3	3	2	breakdown			6	6	2	breakdown	1
Mauritius	afro	Sub-Saharan Africa	2011	1394	11000	2	1	1	breakdown
Moldova	euro	Eastern Europe and Central Asia	2011	1671	14000																			1	1	1	breakdown			1	1			1
Mozambique	afro	Sub-Saharan Africa	2011		1500000
Myanmar	searo	South and South-East Asia	2011	4477	200000													10	9					4	4
Namibia	afro	Sub-Saharan Africa	2011	102080	240000							11	9			11																																10	10
Nepal	searo	South and South-East Asia	2011	6484	43000	4	4																	10	10
Nicaragua	amro	Central and South America	2011		5200	3	3			3
Niger	afro	Sub-Saharan Africa	2011	9439	46000													1	1	1	lack of reagents			16	16	3	1 breakdown	14																				8	8
Nigeria	afro	Sub-Saharan Africa	2011	432282	3300000													325	325	0				144	144
Oman	emro	Middle East and North Africa	2011	662	1600													3	3	0		3
Pakistan	emro	South and South-East Asia	2011		47000
Palestine	emro		2011	18																				1	1
Panama	amro	Central and South America	2011		15000
Papouasie	wpro	Oceania	2011	9437														2	2	2	lack of reagents; maintenance issue	0		13	12	12	back up	13
Paraguay	amro	Central and South America	2011		13000	1	1																	3	1	1
Peru	amro	Central and South America	2011		65000
Qatar	emro	Middle East and North Africa	2011	67
Democratic Republic of Congo	afro	Sub-Saharan Africa	2011	11126	440000	3	3			3														72	72	36	not installed	67								2	2											90	83
Central African Republic	afro	Sub-Saharan Africa	2011		130000
Dominican Republic	amro	Caribbean	2011		48000
Romania	euro	Western and Central Europe	2011	7534	16000	1	1											2	2	3				4	3			1
RSA	afro	Sub-Saharan Africa	2011		6100000
Rwanda	afro	Sub-Saharan Africa	2011	99942	190000
Saint Lucia	amro		2011		1000																			3	2	1	not in use
Saint Vincents & Grenadines	amro		2011		1000
São Tomé and Príncipe	afro	Sub-Saharan Africa	2011		2800
Senegal	afro	Sub-Saharan Africa	2011	12952	40000	1	1											7	7					18	17					1	1	1	breakdown			1	1
Seychelles	afro	Sub-Saharan Africa	2011		400
Sierra Leone	afro	Sub-Saharan Africa	2011	8115	56000																			10	7	2	power issue	9
Somalia	emro	Middle East and North Africa	2011	1137	31000													4	4			4
Northern Sudan	emro	Middle East and North Africa	2011	2388	46000													15	15	15	lack of reagents; maintenance issue
Southern Sudan	emro	Middle East and North Africa	2011	3337	140000													18	18	4	not installed, lack of training, breakdown	18
Sri Lanka	searo	South and South-East Asia	2011	307	2200																			1	1
Suriname	amro	Central and South America	2011		3200
Swaziland	afro	Sub-Saharan Africa	2011		190000
Syria	emro		2011	131														2	2			2
Tanzania	afro	Sub-Saharan Africa	2011		1400000
Chad	afro	Sub-Saharan Africa	2011		210000
Thailand	searo	South and South-East Asia	2011	148311	460000	50	20					38	38											40	40					2	2																	1	1
Timor Leste	searo	South and South-East Asia	2011	59	300																																											2	2
Togo	afro	Sub-Saharan Africa	2011	29045	120000	1	1											13	12	2	breakdown	5		12	12	1	breakdown	9								1	1
Trinidad and Tobago	amro	Caribbean	2011		14000																			9	6	1		9		1	1			1
Uganda	afro	Sub-Saharan Africa	2011	329060	1400000	16	16			16								36	36	0		36		54	54			54		7	7	7	lack of reagents															273	273
Ukraine	euro	Eastern Europe and Central Asia	2011	26720	230000	5	5					13	13
United Arab Emirates	emro	Middle East and North Africa	2011	365
Uruguay	amro	Central and South America	2011		14000
Venezuela	amro	Central and South America	2011		99000
Vietnam	wpro	South and South-East Asia	2011	60924	250000	4	4			2								25	23	9		18		30	30			10		3	3	3
Yemen	emro	Middle East and North Africa	2011		5700
Zambia	afro	Sub-Saharan Africa	2011	415626	1100000	17	16			17		2	2											160	152	5	breakdown			20	20	1	breakdown
Zimbabwe	Afro	Sub-Saharan Africa	2011	419880	1400000	13	11											54	53	1	not installed	0		41	41	7	staff shortage	0		8	8	5	breakdown															155	155
[truncated: 92 more columns]
